# Supplementary material for: Dual targeting of MAPK and PI3K pathways unlocks redifferentiation of Braf-mutated thyroid cancer organoids
Source: Oncogene. 2023 Nov 20;43(3):155–70. doi: 10.1038/s41388-023-02889-y (PMC10786723; doi:10.1038/s41388-023-02889-y)
Supplement: Supplementary file 2 — Supplementary table 4 [file 41388_2023_2889_MOESM2_ESM.xlsx]

## Sheet: Up Down
Compared groups	Database	Up/down	Pathway	Gene list
4OHT vs cAMP	WikiPathway 2021 Human	UP	Vitamin D Receptor Pathway WP2877	VDR;SPP1;IRF8;GXYLT2;JUNB;CD200
4OHT vs cAMP	WikiPathway 2021 Human	UP	Focal Adhesion WP306	COL1A1;TNN;COL5A3;ITGA2;COL5A2;SPP1
4OHT vs cAMP	WikiPathway 2021 Human	UP	Focal Adhesion-PI3K-Akt-mTOR-signaling pathway WP3932	COL1A1;LPAR5;TNN;COL5A3;ITGA2;COL5A2;SPP1
4OHT vs cAMP	WikiPathway 2021 Human	UP	miRNA targets in ECM and membrane receptors WP2911	COL5A3;COL5A2
4OHT vs cAMP	WikiPathway 2021 Human	DOWN	Thyroxine (Thyroid Hormone) Production WP1981	TPO;TRH;TSHR
4OHT vs cAMP	WikiPathway 2021 Human	DOWN	Synaptic Vesicle Pathway WP2267	SLC22A3;CACNA1B;SYP;CPLX2
4OHT vs cAMP	WikiPathway 2021 Human	DOWN	Cardiac Progenitor Differentiation WP2406	LIN28B;SOX1;LIN28A;KDR
4OHT vs cAMP	WikiPathway 2021 Human	DOWN	TGF-beta Receptor Signaling WP560	LEFTY1;FST;LEF1;LEFTY2
4OHT vs cAMP	KEGG 2021 Human	UP	TNF signaling pathway	SOCS3;CEBPB;BCL3;LIF;CXCL1;JUNB
4OHT vs cAMP	KEGG 2021 Human	UP	Signaling pathways regulating pluripotency of stem cells	ESX1;HESX1;LIF;INHBB;ISL1;TBX3
4OHT vs cAMP	KEGG 2021 Human	UP	ECM-receptor interaction	COL1A1;TNN;ITGA2;SPP1
4OHT vs cAMP	KEGG 2021 Human	UP	PI3K-Akt signaling pathway	COL1A1;NTRK1;LPAR5;TNN;ITGA2;SPP1;AREG;EREG
4OHT vs cAMP	KEGG 2021 Human	DOWN	Calcium signaling pathway	FGF5;MCOLN3;KDR;CACNA1B;ATP2B2;PLCD4;RYR3
4OHT vs cAMP	KEGG 2021 Human	DOWN	Butanoate metabolism	GAD1;HMGCS2
4OHT vs cAMP	KEGG 2021 Human	DOWN	Synaptic vesicle cycle	CACNA1B;CPLX2;SLC6A2
4OHT vs cAMP	KEGG 2021 Human	DOWN	Fluid shear stress and atherosclerosis	CDH5;GSTM3;KDR;GSTT2
4OHT vs cAMP	MSigDB Hallmark 2020	UP	Epithelial Mesenchymal Transition	COL1A1;GREM1;ECM1;COL5A3;ITGA2;COL5A2;PLAUR;SPP1;CXCL1;SCG2;AREG;CRLF1
4OHT vs cAMP	MSigDB Hallmark 2021	UP	KRAS Signaling Up	ALDH1A3;PCSK1N;SLPI;ITGA2;CIDEA;LIF;PLAUR;SPP1;EMP1;IRF8;EREG
4OHT vs cAMP	MSigDB Hallmark 2022	UP	TNF-alpha Signaling via NF-kB	SOCS3;CEBPB;BCL3;LIF;PLAUR;CXCL1;JUNB;AREG
4OHT vs cAMP	MSigDB Hallmark 2023	UP	p53 Pathway	RRAD;VDR;LIF;OSGIN1;INHBB;NUPR1
4OHT vs cAMP	MSigDB Hallmark 2020	DOWN	Pperoxisome	CRABP2;ALDH1A1;CACNA1B;HSD17B11
4OHT vs cAMP	MSigDB Hallmark 2021	DOWN	Estrogen Response Late	SOX3;MYB;HMGCS2;PRLR;MEST
4OHT vs cAMP	MSigDB Hallmark 2022	DOWN	Fatty Acid Metabolism	ALDH1A1;XIST;HMGCS2;HSD17B11
4OHT vs cAMP	MSigDB Hallmark 2023	DOWN	Wnt-beta Catenin Signaling	NOTCH4;LEF1
PD + LY vs 4OHT	WikiPathway 2021 Human	UP	Thyroxine (Thyroid Hormone) Production WP1981	TPO;TSHR;SLC5A5
PD + LY vs 4OHT	WikiPathway 2021 Human	UP	Thyroid hormones production and their peripheral downstream signaling effects WP4746	SLCO1C1;TPO;IYD;DIO1;DIO3;PRKCQ;TSHR;SLC5A5
PD + LY vs 4OHT	WikiPathway 2021 Human	UP	LncRNA involvement in canonical Wnt signaling and colorectal cancer WP4258	APC2;FZD6;FZD8;ROR1;FZD10;NOTUM
PD + LY vs 4OHT	WikiPathway 2021 Human	UP	miRNA targets in ECM and membrane receptors WP2911	COL3A1;COL1A2;COL5A1
PD + LY vs 4OHT	WikiPathway 2021 Human	DOWN	Spinal Cord Injury WP2431	EGR1;ARG1;NCAN;TNFSF13;XYLT1;CXCL1;FOS;PTGS2;KLK8;MMP9;EGFR;LGALS3;CCND1;MYC
PD + LY vs 4OHT	WikiPathway 2021 Human	DOWN	Genes controlling nephrogenesis WP4823	PDGFRB;CXCL12;NPHS1;ITGA3;PDGFB;TCF21;ETV4;VEGFA
PD + LY vs 4OHT	WikiPathway 2021 Human	DOWN	Focal Adhesion-PI3K-Akt-mTOR-signaling pathway WP3932	PDGFRB;LAMA5;ANGPT2;ITGA3;NOS3;ITGA2;ITGA2B;LAMA3;PDGFB;ITGAL;NGF;EGFR;PIK3R5;VEGFA;EFNA3;GNG3;GNG2;COL5A3;DDIT4;GNG8;FGFR4;ATF4
PD + LY vs 4OHT	WikiPathway 2021 Human	DOWN	Photodynamic therapy-induced AP-1 survival signaling. WP3611	MAPK11;CCND1;FOS;JUNB;EGFR;MAPK12;HBEGF;MAPK13
PD + LY vs 4OHT	KEGG 2021 Human	UP	Wnt signaling pathway	APC2;FZD6;PRICKLE2;FZD8;ROR1;FZD10;NOTUM
PD + LY vs 4OHT	KEGG 2021 Human	UP	Basal cell carcinoma	APC2;FZD6;FZD8;FZD10
PD + LY vs 4OHT	KEGG 2021 Human	UP	Thyroid hormone synthesis	TPO;IYD;TSHR;SLC5A5
PD + LY vs 4OHT	KEGG 2021 Human	UP	Other types of O-glycan biosynthesis	GALNT7;COLGALT2;GALNT16
PD + LY vs 4OHT	KEGG 2021 Human	DOWN	TNF signaling pathway	VCAM1;MMP3;LIF;CXCL1;FOS;TNFRSF1B;PTGS2;MMP9;CX3CL1;CXCL5;MAPK12;MAPK13;SOCS3;MAPK11;JUNB;IL18R1;ATF4
PD + LY vs 4OHT	KEGG 2021 Human	DOWN	MAPK signaling pathway	DUSP4;PDGFRB;ANGPT2;PRKCB;PDGFB;CACNA1B;FOS;RASGRP2;NGF;AREG;DUSP9;DUSP6;EGFR;MAPK12;EREG;VEGFA;MAPK13;CACNG6;MAPK11;EFNA3;MYC;DDIT3;FGFR4;ATF4
PD + LY vs 4OHT	KEGG 2021 Human	DOWN	Leukocyte transendothelial migration	VCAM1;PRKCB;CYBB;ITGAL;MMP9;MAPK12;MAPK13;MYLPF;MAPK11;CLDN3;CXCL12;CLDN7;ESAM;RAPGEF3
PD + LY vs 4OHT	KEGG 2021 Human	DOWN	Ras signaling pathway	PDGFRB;PLA2G2F;PLA2G12B;ANGPT2;PRKCB;PDGFB;RASGRP2;NGF;EGFR;VEGFA;ZAP70;RASSF1;EFNA3;GNG3;GNG2;PLA2G10;GNG8;RIN1;RGL1;FGFR4
PD + LY vs 4OHT	MSigDB Hallmark 2020	UP	Epithelial Mesenchymal Transition	LRRC15;POSTN;NNMT;TNC;FZD8;FSTL1;RHOB;MFAP5;COL3A1;COL1A2;LOX;COL5A1;ABI3BP;ADAM12;PTX3;CTHRC1
PD + LY vs 4OHT	MSigDB Hallmark 2021	UP	Angiogenesis	VTN;POSTN;COL3A1;FSTL1
PD + LY vs 4OHT	MSigDB Hallmark 2022	UP	Myogenesis	COL3A1;DES;PKIA;FXYD1;ADAM12;CDH13;MYH11;LARGE1
PD + LY vs 4OHT	MSigDB Hallmark 2023	UP	TNF-alpha Signaling via NF-kB	TNC;PTX3;MSC;RHOB;TLR2
PD + LY vs 4OHT	MSigDB Hallmark 2020	DOWN	KRAS Signaling Up	PLVAP;CFH;PTGS2;TFPI;HSD11B1;GPNMB;APOD;CD37;IL33;GALNT3;ARG1;ITGA2;CIDEA;LIF;EMP1;G0S2;ETV1;PPBP;NGF;TNFRSF1B;ETV4;MMP9;DUSP6;MMP10;PSMB8;EREG;ALDH1A3;RBP4;SLPI;SPARCL1;IRF8;ADAM8;TRIB2;HBEGF
PD + LY vs 4OHT	MSigDB Hallmark 2021	DOWN	TNF-alpha Signaling via NF-kB	PTGER4;CEBPD;CXCL1;PTGS2;AREG;SOCS3;CCND1;MYC;CCN1;JUNB;PHLDA1;IER3;DUSP4;EGR1;LIF;G0S2;TAP1;FOS;VEGFA;BCL6;CLCF1;BHLHE40;TNFSF9;MXD1;CD44;HBEGF
PD + LY vs 4OHT	MSigDB Hallmark 2022	DOWN	Epithelial Mesenchymal Transition	PDGFRB;OXTR;ECM1;VCAM1;TNFRSF12A;ITGA2;MMP3;LAMA3;CAPG;CXCL1;AREG;PTHLH;VEGFA;DAB2;CXCL12;ANPEP;COL5A3;MGP;CCN1;CD44;MATN3;CRLF1
PD + LY vs 4OHT	MSigDB Hallmark 2023	DOWN	Apical Junction	KCNH2;COL17A1;CD274;VCAM1;ITGA3;ITGA2;LAMA3;ATP1A3;MMP9;CX3CL1;EGFR;MAPK13;MAPK11;CLDN7;ADAM23;COL9A1;MADCAM1;PCDH1;NECTIN4;CD34;CRB3
